# Supplementary material for: Alkali Ion-Accelerated Gelation of MXene-Based Conductive Hydrogel for Flexible Sensing and Machine Learning-Assisted Recognition
Source: Gels. 2024 Nov 7;10(11):720. doi: 10.3390/gels10110720 (PMC11593876; doi:10.3390/gels10110720)
Supplement: Supplementary file 1 [file gels-10-00720-s001.zip]

Archive with 2 entries (2 files):
- gels-3286368-supplementary.pdf
- gels-3286368-Video 1.mp4
